# Supplementary material for: Selection Signatures in Worldwide Sheep Populations
Source: PLoS One. 2014 Aug 15;9(8):e103813. doi: 10.1371/journal.pone.0103813 (PMC4134316; doi:10.1371/journal.pone.0103813)
Supplement: Dataset S1 — Genes within candidate regions for selection in the 7 geographical groups. (TXT) [file pone.0103813.s001.txt]

region group test ngenes genelist
2:46648569-57989729 ITA hapFLK 85 TLN1-TPM2-CA9-CREB3-GBA2-ARHGEF39-CCDC107-RGP1-LOC101103624-MSMP-SIT1-TMEM8B-CD72-TESK1-NPR2-FAM166B-RUSC2-SPAG8-HINT2-FAM221B-LOC101109422-LOC101111773-UNC13B-RECK-RPS26-GLIPR2-CCIN-CLTA-GNE-FAM214B-STOML2-PIGO-FANCG-VCP-C9orf131-RNF38-DNAJB5-KIAA1045-LOC101110212-MELK-PAX5-ZCCHC7-GRHPR-POLR1E-FBXO10-TOMM5-FRMPD1-TRMT10B-EXOSC3-DCAF10-SLC25A51-SHB-SPATA31D1-LOC101110740-IGFBPL1-LOC101105630-TDRD7-TMOD1-TSTD2-NCBP1-XPA-FOXE1-LOC101119878-C2H9orf156-HEMGN-SLAN-NANS-TRIM14-CORO2A-TBC1D2-GABBR2-NPAP1-ANKS6-GALNT12-COL15A1-TGFBR1-TLE4-ALG2-LOC101123268-NR4A3-STX17-ERP44-INVS-TEX10-CNTNAP3
2:52409379-52441926 ITA FLK 41 SPAG8-NPR2-HINT2-FAM221B-TMEM8B-MSMP-RGP1-GBA2-CREB3-TLN1-TPM2-CA9-ARHGEF39-CCDC107-LOC101103624-SIT1-CD72-TESK1-LOC101111773-FAM166B-RUSC2-RECK-LOC101109422-GLIPR2-CCIN-CLTA-GNE-UNC13B-RPS26-RNF38-FAM214B-STOML2-PIGO-FANCG-VCP-MELK-C9orf131-DNAJB5-KIAA1045-LOC101110212-PAX5
2:74004954-74858201 ITA hapFLK 7 KDM4C-GLDC-C2H9orf123-UHRF2-TPD52L3-IL33-KIAA2026
2:81273844-87315599 ITA hapFLK 18 BNC2-CNTLN-SH3GL2-CCDC171-PSIP1-SNAPC3-TTC39B-ADAMTSL1-FREM1-CER1-LOC101121148-FAM154A-NFIB-RRAGA-HAUS6-PLIN2-DENND4C-LOC100037665
2:111081356-111081356 ASI FLK 11 PALLD-CBR4-ANXA10-SH3RF1-LOC101122922-NEK1-LOC101123184-LOC101123441-CLCN3-C2H4orf27-LOC101102038
2:113364458-122244312 NEU hapFLK 42 ANKAR-ASNSD1-OSGEPL1-ORMDL1-PMS1-SLC40A1-WDR75-MSTN-C2H2orf88-HIBCH-COL5A2-INPP1-MFSD6-LOC100101231-TMEM194B-NAB1-BIN1-GULP1-LOC101118856-ERCC3-MAP3K2-PROC-IWS1-MYO7B-LIMS2-SFT2D3-WDR33-LOC101116886-POLR2D-AMMECR1L-GLRX-SAP130-UGGT1-TFPI-CALCRL-ZSWIM2-FAM171B-ITGAV-ZC3H15-PLEKHB2-FAM168B-ARHGEF4
2:240756928-240756928 SWA FLK 33 RUNX3-SYF2-C1orf63-TMEM50A-LOC101114847-CLIC4-TMEM57-LOC101107359-LDLRAP1-SRRM1-MAN1C1-NCMAP-RCAN3-NIPAL3-SEPN1-FAM54B-AUNIP-PAQR7-STPG1-STMN1-GRHL3-PAFAH2-EXTL1-SLC30A2-TRIM63-IL28RA-IL22RA1-PDIK1L-MYOM3-FAM110D-ZNF593-CNKSR1-CATSPER4
3:85396402-85396402 ASI FLK 15 GALM-SRSF7-HNRPLL-GEMIN6-DHX57-ARHGEF33-SOS1-LOC101120404-LOC101119456-CDKL4-MAP4K3-LOC101119706-FAM82A1-CDC42EP3-TMEM178A
3:122065861-130846387 AFR hapFLK 25 KITLG-DUSP6-POC1B-TMTC3-ATP2B1-CEP290-C12orf29-C3H12orf50-EPYC-KERA-LUM-DCN-LOC101123349-MGAT4C-BTG1-C12orf74-PLEKHG7-EEA1-NUDT4-MRPL42-SOCS2-CRADD-PLXNC1-CCDC41-TMCC3
3:120914353-125492083 ITA hapFLK 5 C3H12orf50-C12orf29-CEP290-TMTC3-KITLG
3:151419122-156930420 ITA hapFLK 26 HMGA2-MSRB3-LOC101108472-TMBIM4-LEMD3-IRAK3-HELB-WIF1-GRIP1-TBC1D30-GNS-RASSF3-TBK1-XPOT-C12orf56-C3H12orf66-SRGAP1-CAND1-TMEM5-DYRK2-AVPR1A-IFNG-IL26-IL-22-PPM1H-MON2
3:154790327-154933986 AFR hapFLK 12 TBC1D30-GNS-WIF1-RASSF3-LEMD3-TBK1-MSRB3-XPOT-C12orf56-C3H12orf66-SRGAP1-HMGA2
3:159642820-161598677 ITA hapFLK 6 LRIG3-LOC101114092-XRCC6BP1-SLC16A7-LOC101114599-AVIL
3:167845498-171674185 ITA hapFLK 27 GNPTAB-SYCP3-CHPT1-DRAM1-MYBPC1-CCDC53-SPIC-NUP37-ARL1-UTP20-PARPBP-PMCH-SMCT1-ANO4-IGF1-PAH-GAS2L3-NR1H4-LOC101121593-SLC17A8-SCYL2-ACTR6-UHRF1BP1L-FAM71C-ANKS1B-LOC101104787-APAF1
4:5609417-5609417 SWA FLK 8 IKZF1-C4H7orf72-ZPBP-FIGNL1-DDC-GRB10-VWC2-COBL
4:8501643-19663510 CEU hapFLK 49 LOC443512-CASD1-BET1-SGCE-GNG11-PEG10-GNGT1-TFPI2-PPP1R9A-CALCR-PON1-CCDC132-PON3-PON2-HEPACAM2-ASB4-SAMD9-PDK4-DYNC1I1-CDK6-FAM133B-RBM48-PEX1-SLC25A13-GATAD1-LOC101111537-ANKIB1-KRIT1-LRRD1-CYP51A1-AKAP9-SHFM1-MTERF-LOC101115361-DLX5-FZD1-CDK14-TAC1-ASNS-C1GALT1-COL28A1-MIOS-RPA3-GLCCI1-ICA1-NXPH1-NDUFA4-PHF14-THSD7A
4:16106910-16106910 CEU FLK 7 ICA1-GLCCI1-RPA3-MIOS-COL28A1-NXPH1-C1GALT1
4:27457091-27457091 ASI FLK 6 HDAC9-TWIST1-FERD3L-LOC101106518-SNX13-TWISTNB
4:44485169-45764119 NEU hapFLK 12 RELN-ORC5-LHFPL3-SLC26A5-PSMC2-DNAJC2-PMPCB-NAPEPLD-ARMC10-FBXL13-LRRC17-FAM185A
4:46567482-46567482 ASI FLK 8 PUS7-RINT1-SRPK2-EFCAB10-MLL5-CDHR3-SYPL1-LOC780506
4:68754789-68802676 SWA FLK 18 EVX1-HOXA13-HOXA10-HOXA9-HOXA5-HOXA6-HOXA4-HOXA3-HOXA2-HOXA1-HIBADH-SKAP2-TAX1BP1-JAZF1-SNX10-CBX3-HNRNPA2B1-NFE2L3
5:30399556-30399556 ASI FLK 3 LOC101113754-FTMT-LOC101123105
5:48352899-48352899 ASI FLK 35 PSD2-NRG2-LOC780459-FTL-TMEM173-ECSCR-DNAJC18-SPATA24-MZB1-SLC23A1-PAIP2-PURA-MATR3-IGIP-PFDN1-SIL1-HBEGF-SLC4A9-ANKHD1-CTNNA1-SRA1-APBB3-LRRTM2-SLC35A4-CD14-TMCO6-NDUFA2-IK-DND1-HARS-HARS2-ZMAT2-PCDHA2-PCDHA5-PCDHA11
5:78159875-78757641 NEU hapFLK 16 RASGRF2-CKMT2-ZCCHC9-ACOT12-SSBP2-MSH3-DHFR-ANKRD34B-FAM151B-ZFYVE16-FBLL1-RARS-WWC1-ATG10-LOC101122692-TENM2
6:6623223-6623223 ITA FLK 11 SYNPO2-SEC24D-METTL14-SRSF3-MYOZ2-PRSS12-USP53-C4orf3-NDST3-FABP2-PDE5A
6:33219065-41022303 SWE hapFLK 27 PPM1K-ABCG2-PKD2-HERC6-SPP1-HERC5-LOC101119135-LOC101119135-HERC3-MEPE-IBSP-NAP1L5-FAM13A-LAP3-MED28-FAM184B-NCAPG-DCAF16-TIGD2-LCORL-GPRIN3-SNCA-MMRN1-FAM190A-LOC100125611-PACRGL-KCNIP4
6:34712230-39121280 ITA hapFLK 23 LCORL-NCAPG-DCAF16-FAM184B-MED28-LAP3-IBSP-MEPE-SPP1-PKD2-ABCG2-PPM1K-HERC6-HERC5-LOC101119135-LOC101119135-HERC3-NAP1L5-FAM13A-TIGD2-GPRIN3-SNCA-MMRN1
6:35937105-38310652 CEU hapFLK 19 HERC3-LOC101119135-LOC101119135-HERC5-HERC6-NAP1L5-FAM13A-PPM1K-ABCG2-PKD2-SPP1-MEPE-IBSP-LAP3-MED28-FAM184B-NCAPG-DCAF16-LCORL
6:67979918-70359799 CEU hapFLK 9 LOC101115371-CHIC2-PDGFRA-LNX1-KIT-FIP1L1-SCFD2-RASL11B-USP46
6:69901252-69952082 SWA FLK 10 PDGFRA-KIT-LOC101115371-CHIC2-KDR-LNX1-SRD5A3-TMEM165-CLOCK-FIP1L1
6:93296150-94394364 CEU hapFLK 8 GK2-ANTXR2-NAA11-PRDM8-FGF5-PAQR3-BMP2K-ANXA3
7:50151860-50151860 CEU FLK 7 TCF12-CGNL1-LOC101117934-ZNF280D-MNS1-TEX9-ALDH1A2
7:79308066-79308066 CEU FLK 13 MAP3K9-TTC9-MED6-PCNX-ADAM20-ADAM21-LOC101123216-LOC101121607-SLC8A3-SMOC1-SIPA1L1-LOC101120246-KIAA0247
8:24966071-24966071 ASI FLK 6 LAMA4-C8H6orf225-TUBE1-WISP3-FYN-TRAF3IP2
9:29455722-31552301 SWE hapFLK 1 LOC101110341
9:37792086-46029959 NEU hapFLK 6 CLVS1-ASPH-MORN2-CHD7-RAB2A-CA8
10:24020844-34914964 CEU hapFLK 68 HSPH1-B3GALTL-TEX26-MEDAG-FLAP-USPL1-LOC101112071-KATNAL1-RXFP2-LOC100101228-UBL3-FRY-CAT-1-MTUS2-ZAR1L-BRCA2-N4BP2L1-N4BP2L2-PDS5B-SLC46A3-POMP-FLT1-KL-STARD13-PAN3-FLT3-LOC101112581-CDX2-LOC101113082-LOC101113604-POLR1D-LOC101114533-LNX2-RFC3-MTIF3-GTF3A-RASL11A-RPL21-USP12-GPR12-WASF3-CDK8-RNF6-LOC101115135-SHISA2-ATP8A2-NBEA-MAB21L1-NUPL1-MTMR6-DCLK1-LOC101116156-LOC101116326-TNFRSF19-DCLK1-SOHLH2-SPG20-SACS-SGCG-CCNA1-SERTM1-RFXAP-SMAD9-ALG5-EXOSC8-FAM48A-POSTN-TRPC4
10:29415140-29713193 ITA hapFLK 14 B3GALTL-RXFP2-LOC100101228-HSPH1-TEX26-FRY-MEDAG-FLAP-USPL1-ZAR1L-BRCA2-N4BP2L1-LOC101112071-N4BP2L2
10:29502667-29502667 CEU FLK 14 RXFP2-LOC100101228-FRY-B3GALTL-HSPH1-ZAR1L-BRCA2-N4BP2L1-N4BP2L2-TEX26-MEDAG-PDS5B-FLAP-USPL1
10:29502667-29502667 SWA FLK 14 RXFP2-LOC100101228-FRY-B3GALTL-HSPH1-ZAR1L-BRCA2-N4BP2L1-N4BP2L2-TEX26-MEDAG-PDS5B-FLAP-USPL1
10:29502667-29502667 SWE FLK 14 RXFP2-LOC100101228-FRY-B3GALTL-HSPH1-ZAR1L-BRCA2-N4BP2L1-N4BP2L2-TEX26-MEDAG-PDS5B-FLAP-USPL1
10:48900679-49594362 CEU hapFLK 3 KLF12-KLF5-PIBF1
11:12552368-14121484 NEU hapFLK 33 ACACA-C11H17orf78-TADA2A-DUSP14-SYNRG-AATF-DDX52-VHNF1-LHX1-HEATR6-LOC101113344-LOC101114032-LOC101110777-MRM1-DHRS11-CCL4-GGNBP2-LOC101114535-LOC101111035-PIGW-MYO19-LOC101111303-LOC100101238-ZNHIT3-CCL14-CA4-CCL16-USP32-CCL5-C11H17orf66-MMP28-C11H17orf50-GAS2L2
11:24177138-38743671 SWE hapFLK 296 SLC47A1-ALDH3A2-SLC47A2-LOC101109027-ALDH3A1-RNF112-ULK2-MFAP4-MAPK7-B9D1-EPN2-AKAP10-GRAP-SLC5A10-FAM83G-PRPSAP2-SHMT1-SPECC1-SMCR8-TOP3A-SMCR7-LLGL1-FLII-ALKBH5-ADORA2B-MYO15A-ZSWIM7-TTC19-NCOR1-DRG2-GID4-ATPAF2-LRRC48-PIGL-SREBF1-CENPV-RAI1-UBBP4-TRPV2-FAM211A-LOC101112913-ZNF287-RASD1-MED9-ZNF624-ZNF286A-NT5M-TRIM16-COPS3-FBXW10-FLCN-TVP23B-PLD6-MPRIP-CDRT4-TEKT3-TNFRSF13B-USP22-PMP22-DHRS7B-TMEM11-C17orf103-MAP2K3-KCNJ12-UTP18-MBTD1-NME2-SPAG9-LOC101105425-TOB1-WFIKKN2-LOC101104325-LUC7L3-HS3ST3A1-LOC101104837-ABCC3-CACNA1G-SPATA20-EPN3-MYCBPAP-RSAD1-ACSF2-CHAD-LRRC59-EME1-MRPL27-XYLT2-TMEM92-COL1A1-SGCA-LOC101108402-PPP1R9B-SAMD14-PDK2-ELAC2-ITGA3-ARHGAP44-DLX3-DLX4-MYOCD-KAT7-FAM117A-SLC35B1-SPOP-NXPH3-NGFR-MAP2K4-LOC101114791-PHB-ZNF18-DNAH9-ZNF652-PHOSPHO1-ABI3-GNGT2-B4GALNT2-IGF2BP1-GIP-SNF8-UBE2Z-ATP5G1-CALCOCO2-TTLL6-HOXB13-SHISA6-HOXB9-HOXB8-HOXB7-HOXB6-HOXB5-HOXB4-HOXB3-HOXB2-HOXB1-SKAP1-PIRT-LOC780463-TMEM220-ADPRM-LOC101113508-MYH3-SNX11-OMYHC2A-CBX1-NFE2L1-OMYHC2X-COPZ2-MYH4-CDK5RAP3-MYH8-PRR15L-PNPO-SP2-MYH13-SCRN2-LRRC46-MRPL10-OSBPL7-TBX21-TBKBP1-KPNB1-GAS7-NPEPPS-RCVRN-GLP2R-DHRS7C-USP43-MRPL45-GPR179-WDR16-SOCS7-STX8-ARHGAP23-SRCIN1-NTN1-PIK3R5-PIK3R6-CCDC42-MYH10-NDEL1-RNF222-RPL26-KRBA2-ODF4-ARHGEF15-SLC25A35-RANGRF-LOC101123219-PFAS-CTC1-AURKB-TMEM107-VAMP2-PER1-HES7-ALOXE3-ALOX12B-ALOX15B-GUCY2D-CNTROB-TRAPPC1-KCNAB3-LOC101120178-CHD3-LOC101105010-LSMD1-TMEM88-KDM6B-DNAH2-EFNB3-WRAP53-TP53-ATP1B2-SHBG-SAT2-FXR2-SOX15-MPDU1-CD68-EIF4A1-SENP3-TNFSF13-TNFSF12-POLR2A-LOC101122534-ZBTB4-CHRNB1-FGF11-TMEM102-C11H17orf74-SPEM1-NLGN2-C11H17orf61-PLSCR3-TNK1-TMEM95-KCTD11-ACAP1-NEURL4-GPS2-EIF5A-YBX2-SLC2A4-CLDN7-ELP5-CTDNEP1-GABARAP-PHF23-DVL2-ACADVL-DLG4-ASGR1-ASGR2-CLEC10A-SOD1-SLC16A11-SLC16A13-BCL6B-C11H17orf49-RNASEK-ALOX12-LOC101113251-ALOX15-PELP1-ARRB2-CXCL16-MED11-ZMYND15-TM4SF5-VMO1-GLTPD2-PLD2-MINK1-CHRNE-C11H17orf107-SYNJ2BP-SLC25A11-RNF167-PFN1-LOC443086-SPAG7-CAMTA2-INCA1-KIF1C-ZFP3-ZNF232-SCIMP-RABEP1-NUP88-RPAIN-C1QBP-DHX33-DERL2-MIS12-NLRP1-WSCD1
11:40307786-46703116 ITA hapFLK 164 SPATA32-MAP3K14-FMNL1-HEXIM2-ACBD4-PLCD3-NMT1-ARHGAP27-DCAKD-RPRML-PLEKHM1-LOC101118714-KIF18B-GFAP-CCDC103-EFTUD2-LYZL6-HIGD1B-GOSR2-GJC1-ADAM11-WNT9B-DBF4B-CCDC43-C11H17orf104-WNT3-NSF-FZD2-ITGA2B-LOC101120590-FAM171A2-GRN-SLC25A39-RUNDC3A-SLC4A1-UBTF-ATXN7L3-TMUB2-CRHR1-ASB16-C11H17orf53-SPPL2C-HDAC5-MAPT-G6PC3-LSM12-TMEM101-NAGS-LOC101114885-PYY-KANSL1-MPP2-CD300LG-MPP3-C11H17orf105-DUSP3-SOST-CDC27-MEOX1-MYL4-ITGB3-ETV4-DHX8-LOC101121948-EFCAB13-ARL4D-TMEM106A-NBR1-BRCA1-RND2-VAT1-IFI35-RPL27-RUNDC1-AARSD1-LOC100037689-LOC101113086-LOC101122450-AOC2-PSME3-BECN1-TLK2-WNK4-RAMP2-EZH1-CNTNAP1-CCR10-PLEKHH3-TUBG2-TUBG1-FAM134C-MRC2-PSMC3IP-MLX-COASY-MARCH10-HSD17B1-NAGLU-ATP6V0A1-PTRF-STAT3-STAT5A-STAT5B-GHDC-KCNH4-RAB5C-HSPB9-KAT2A-DHX58-ZNF385C-NKIRAS2-DNAJC7-CNP-TTC25-ACLY-KLHL11-KLHL10-NT5C3L-FKBP10-LEPREL4-JUP-GAST-EIF1-KRT14-LOC101118712-KRT16-LOC101118459-KRT9-LOC101117682-KRT13-KRT36-K35-LOC100526788-K38-V15-LOC100526781-LOC100526782-K33-KRTAP16-1-KRTAP29-1-LOC101113420-LOC101115383-LOC101113865-LOC101112657-LOC101112910-KRTAP1-1-LOC101112404-LOC101112146-LOC101111893-BIIIB4-LOC100526785-LOC100526786-KRT23-KRT20-KRT12-KRT10-LOC443080-K27-KRT26-LOC443079-KRT24-KRT222-SMARCE1-CCR7
12:43663628-43663628 ASI FLK 10 LOC100125623-UTS2-CAMTA1-TNFRSF9-PARK7-ERRFI1-LOC101119233-SLC45A1-RERE-ENO1
13:33104912-40015725 AFR hapFLK 41 DSTN-RRBP1-BFSP1-BANF2-PC2-LOC101119236-SNX5-C13H20orf72-OVOL2-PET117-CSRP2BP-LOC101121188-DZANK1-POLR3F-RBBP9-SEC23B-SCP2D1-SLC24A3-RAB18-MKX-ARMC4-MPP7-RIN2-NAA20-CRNKL1-C13H20orf26-WAC-INSM1-RALGAPA2-BAMBI-PLK1S1-LYZL1-XRN2-MAP3K8-MTPAP-NKX2-2-PAX1-KIAA1462-RPL7A-SVIL-ZNF438
13:40602282-50300349 AFR hapFLK 76 BMP2-PPP1CC-FERMT1-LRRN4-CRLS1-MCM8-LOC101110438-TRMT6-CHGB-C13H20orf196-HAO1-GPCPD1-ADRA1D-SMOX-PROKR2-CDS2-PCNA-TMEM230-SLC23A2-RASSF2-PRNT-PRND-PRNP-ZMYND11-DIP2C-LARP4B-GTPBP4-IDI1-WDR37-ADARB2-PFKP-PITRM1-LOC101111732-KLF6-LOC101111215-AKR1E2-LOC101110434-LOC101110162-PGFS-LOC101109377-LOC101109111-LOC101108849-LOC101107119-LOC101107541-LOC101106610-LOC101106865-UCN3-TUBAL3-NET1-LOC101105840-CALML3-ASB13-FAM208B-GDI2-ANKRD16-ABHD12-PYGB-ENTPD6-VSX1-ACSS2-APMAP-CST7-SYNDIG1-CST3-YWHAZ-LOC101105017-LOC101104772-CST8-LOC101103584-CST11-CSTL1-NAPB-GZF1-CD93-THBD-FOXA2
13:43341360-51283463 SWE hapFLK 49 DIP2C-ZMYND11-LARP4B-GTPBP4-IDI1-WDR37-ADARB2-PRNP-PRND-PRNT-RASSF2-SLC23A2-TMEM230-PCNA-CDS2-PROKR2-GPCPD1-C13H20orf196-CHGB-PFKP-TRMT6-MCM8-PITRM1-CRLS1-LRRN4-FERMT1-LOC101111732-KLF6-BMP2-PPP1CC-LOC101110438-HAO1-ADRA1D-SMOX-RNF24-PANK2-MAVS-AP5S1-CDC25B-CENPB-SPEF1-C13H20orf27-HSPA12B-SIGLEC1-ADAM33-GFRA4-ATRN-LOC101111990-C13H20orf194
13:56113527-57172440 SWA hapFLK 19 EDN3-ZNF831-PHACTR3-LOC101114719-LOC101114719-LOC101115144-CTSZ-LOC101115388-LOC101115640-SYCP2-LOC101102411-PPP1R3D-FAM217B-CDH26-NPEPL1-STX16-APCDD1L-VAPB-RAB22A
13:56327133-56428019 SWA FLK 19 EDN3-ZNF831-PHACTR3-LOC101114719-LOC101114719-LOC101115144-CTSZ-LOC101115388-SYCP2-LOC101115640-PPP1R3D-FAM217B-LOC101102411-CDH26-NPEPL1-STX16-APCDD1L-VAPB-RAB22A
14:6373351-13604818 ITA hapFLK 70 BCMO1-PKD1L2-GAN-C14H16orf46-CENPN-LOC101121192-CMC2-CMIP-PLCG2-CDYL2-DYNLRB2-SDR42E1-HSD17B2-MPHOSPH6-CDH13-MLYCD-OSGIN1-NECAB2-SLC38A8-MBTPS1-HSDL1-DNAAF1-TAF1C-KCNG4-WFDC1-ATP2C2-KIAA1609-COTL1-KLHL36-USP10-CRISPLD2-ZDHHC7-KIAA0513-FAM92B-GSE1-GINS2-C16orf74-EMC8-LOC101105179-IRF8-LOC101103258-MTHFSD-FOXC2-FOXC2-FOXL1-C16orf95-FBXO31-MAP1LC3B-ZCCHC14-JPH3-KLHDC4-SLC7A5-CA5A-BANP-ZNF469-ZFPM1-ZC3H18-IL17C-LOC101106452-MVD-SNAI3-CTU2-RNF166-PIEZO1-CDT1-APRT-GALNS-TRAPPC2L-PABPN1L-CBFA2T3
14:13638116-13696861 NEU hapFLK 48 ACSF3-CDH15-CBFA2T3-SLC22A31-PABPN1L-TRAPPC2L-GALNS-CDT1-APRT-ANKRD11-PIEZO1-CTU2-RNF166-SNAI3-MVD-LOC101106452-IL17C-SPG7-ZC3H18-CPNE7-DPEP1-CHMP1A-SPATA33-ZFPM1-CDK10-SPATA2L-ZNF276-VPS9D1-FANCA-ZNF469-SPIRE2-TCF25-MC1R-TUBB3-DEF8-LOC101113004-DBNDD1-GAS8-LOC101109035-SHCBP1-BANP-VPS35-CA5A-ORC6-MYLK3-SLC7A5-KLHDC4-JPH3
14:13696861-16464101 ITA hapFLK 37 ABCC12-ABCC11-LONP2-PHKB-SIAH1-ITFG1-NETO2-PDLIM1-DNAJA2-GPT2-MYLK3-ORC6-VPS35-SHCBP1-LOC101109035-GAS8-DBNDD1-LOC101113004-DEF8-TUBB3-MC1R-TCF25-SPIRE2-FANCA-ZNF276-VPS9D1-SPATA2L-CDK10-SPATA33-CHMP1A-DPEP1-CPNE7-SPG7-ANKRD11-SLC22A31-CDH15-ACSF3
14:45489935-50085042 NEU hapFLK 117 LOC101114897-PAK4-NCCRP1-SYCN-LOC101114382-LOC101116168-LOC101114379-IFNL1-LRFN1-GMFG-FBXO17-SAMD4B-MRPS12-SARS2-LOC101113431-NFKBIB-PAF1-SIRT2-MED29-ZFP36-PLEKHG2-RINL-RPS16-SUPT5H-HNRNPL-ECH1-LGALS4-TIMM50-DLL3-LGALS7B-LOC101117444-LGALS7-CAPN12-ACTN4-EIF3K-LEUTX-MAP4K1-RYR1-DYRK1B-FBL-FCGBP-RASGRP4-PSMC4-FAM98C-SPRED3-GGN-PSMD8-CATSPERG-KCNK6-YIF1B-MAP3K10-LOC101110439-TTC9B-SPINT2-CNTD2-AKT2-PPP1R14A-DPF1-C14H19orf47-SIPA1L3-PLD3-HIPK4-PRX-SERTAD1-SERTAD3-BLVRB-SPTBN4-SHKBP1-LTBP4-WDR87-LOC101105551-LOC101109636-ZNF678-LOC101102414-ZNF570-ZNF569-ZNF527-ZNF383-ZNF793-ZNF829-ZFP82-ZNF566-ZNF529-ZNF382-ZNF461-ZNF567-ZNF565-LOC101121285-CAPNS1-TBCB-POLR2I-OVOL3-WDR62-THAP8-CLIP3-ALKBH6-SYNE4-SDHAF1-LRFN3-TYROBP-HCST-NFKBID-APLP1-KIRREL2-NPHS1-PRODH2-ARHGAP33-C19orf55-LOC101103182-HSPB6-LIN37-PSENEN-U2AF1L4-IGFLR1-UPK1A-LOC101121538-ETV2
15:49865561-49865561 ASI FLK 36 NUMA1-IL18BP-RNF121-LRRC51-LAMTOR1-TOMT-ANAPC15-LOC101102838-LOC101120775-LOC101121199-LOC101102334-FOLR2-INPPL1-LOC101117960-PHOX2A-CHRNA10-CLPB-NUP98-PGAP2-STIM1-PDE2A-RRM1-ARAP1-LOC101123149-ATG16L2-LOC101115400-LOC101115155-FCHSD2-LOC101122626-LOC101121883-TRIM21-LOC101121627-LOC101121373-LOC101114385-LOC101120602-LOC101113881
15:72707350-72707350 SWA FLK 13 ALX4-CD82-EXT2-ACCS-ACCSL-TSPAN18-LOC101115904-TP53I11-ALKBH3-HSD17B12-PRDM11-SYT13-TTC17
16:33202427-35098287 AFR hapFLK 8 PTGER4-TTC33-PRKAA1-CARD6-C7-HEATR7B2-C6-PLCXD3
16:64971385-64971385 ASI FLK 5 MTRR-FASTKD3-C16H5orf49-ADCY2-SEMA5A
19:4415925-7426953 CEU hapFLK 17 GADL1-TGFBR2-STT3B-OSBPL10-RBMS3-GPD1L-CMTM8-CMTM7-CMTM6-DYNC1LI1-CNOT10-TRIM71-CCR4-GLB1-TMPPE-CRTAP-SUSD5
19:30417117-35092182 CEU hapFLK 14 FAM19A4-EOGT-TMF1-UBA3-ARL6IP5-LMOD3-FAM19A1-FRMD4B-MITF-SUCLG2-KBTBD8-FOXP1-LRIG1-SLC25A26
19:45596524-45596524 ASI FLK 4 WNT5A-ERC2-CACNA2D3-LRTM1
20:36743083-38518963 CEU hapFLK 10 RNF144B-DEK-KDM1B-TPMT-NHLRC1-KIF13A-NUP153-FAM8A1-CAP2-LOC101112521
22:18898146-24356902 NEU hapFLK 85 NOLC1-PPRC1-LDB1-ELOVL3-PITX3-GBF1-HPS6-C22H10orf76-NFKB-PSD-CUEDC2-C10orf95-TMEM180-KCNIP2-ACTR1A-MGEA5-SUFU-NPM3-FGF8-FBXW4-TRIM8-ARL3-SFXN2-DPCD-POLL-WBP1L-BTRC-CYP17A1-C22H10orf32-AS3MT-CNNM2-NT5C2-LBX1-TLX1-INA-KAZALD1-PCGF6-SFXN3-PDZD7-LZTS2-C22H10orf2-MRPL43-SEMA4G-TAF5-FAM178A-PDCD11-CALHM2-CALHM1-CALHM3-NEURL-PAX2-SH3PXD2A-LOC101107359-HIF1AN-NDUFB8-SEC31B-WNT8B-OBFC1-SCD-SLK-PKD2L1-LOC101121559-COL17A1-CWF19L1-CHUK-ERLIN1-SFR1-WDR96-LOC101120535-CPN1-LOC101116273-DNMBP-GSTO2-CCDC147-ABCC2-CUTC-COX15-ENTPD7-SLC25A28-GOT1-NKX2-3-SORCS3-CNNM1-HPSE2-HPSE2
23:42502425-46956229 AFR hapFLK 35 MC2R-MC5R-RNMT-FAM210A-LDLRAD4-CEP192-LOC654332-LOC101108009-PTPN2-CEP76-SPIRE1-SETBP1-SLMO1-AFG3L2-TUBB6-CIDEA-IMPA2-MPPE1-GNAL-PIEZO2-NAPG-APCDD1-UT-A-SLC14A1-SIGLEC15-EPG5-PSTPIP2-ATP5A1-HAUS1-C23H18orf25-RNF165-LOXHD1-ST8SIA5-PIAS2-KATNAL2
23:55141170-55141170 ASI FLK 5 TCF4-CCDC68-RAB27B-DYNAP-TXNL1
25:79217-3082058 ITA hapFLK 16 RAB4A-SPHAR-CCSAP-ACTA1-NUP133-ABCB10-URB2-GALNT2-PGBD5-LOC101104120-LOC101104369-LOC101105131-OR4A47-LOC101108450-LOC101109143-LOC101110298
