# Supplementary material for: Selection Signatures in Worldwide Sheep Populations
Source: PLoS One. 2014 Aug 15;9(8):e103813. doi: 10.1371/journal.pone.0103813 (PMC4134316; doi:10.1371/journal.pone.0103813)
Supplement: Dataset S2 — Genes within candidate regions for selection in ancestral populations. (TXT) [file pone.0103813.s002.txt]

1:7192190-7192190 ancFLK 19 UGT1A9-USP40-DGKD-HEATR7B1-HJURP-SAG-ATG16L1-TRPM8-INPP5D-SPP2-NEU2-NGEF-C1H2orf82-GIGYF2-KCNJ13-ARL4C-EFHD1-ZSCAN20-CSMD2
1:237070498-237070498 ancFLK 16 HPS3-CP-HLTF-LOC101121993-GYG1-TM4SF18-TM4SF1-CPA3-CPB1-TM4SF4-WWTR1-AGTR1-COMMD2-ANKUB1-RNF13-PFN2
1:239424807-239424807 ancFLK 9 LOC101102361-ZIC4-ZIC1-PLSCR5-LOC101102861-PRO-LOC101103112-PLSCR4-PLOD2
2:45500785-45500785 ancFLK 6 SLC18A1-ATP6V1B2-LPL-LZTS1-SPATA31E1-LOC101120470
2:182607165-182607165 ancFLK 10 LOC101110820-INSIG2-CCDC93-EN1-LOC101117482-MARCO-DDX18-C1QL2-STEAP3-C2orf76
2:182672296-182672296 ancFLK 10 LOC101110820-EN1-INSIG2-CCDC93-MARCO-LOC101117482-DDX18-C1QL2-STEAP3-C2orf76
2:192231314-192231314 ancFLK 8 STAT1-GLS-MYO1B-RPL7-GYPC-NABP1-SDPR-TMEFF2
3:132478420-132478420 ancFLK 54 HOXC13-HOXC12-HOXC11-HOXC10-HOXC9-HOXC8-HOXC6-HOXC5-HOXC4-CALCOCO1-ATP5G2-SMUG1-ATF7-CBX5-LOC101120819-NFE2-NPFF-TARBP2-MAP3K12-COPZ1-PCBP2-GPR84-PRR13-ZNF385A-AMHR2-ITGA5-SP1-GTSF1-NCKAP1L-AAAS-C3H12orf10-PFDN5-ESPL1-PDE1B-MFSD5-PPP1R1A-RARG-GLYCAM1-ITGB7-ZNF740-CSAD-SOAT2-IGFBP-6-SPRYD3-TENC1-EIF4B-KRT18-KRT8-KRT78-USP44-KRT79-KRT4-METAP2-KRT3
3:180860403-180860403 ancFLK 22 ALG10-CARD10-MFNG-SYT10-ELFN2-CYTH4-SSTR3-C1QTNF6-IL2RB-TMPRSS6-KCTD17-MPST-TST-TEX33-CSF2RB-NCF4-PVALB-PKP2-IFT27-CACNG2-YARS2-DNM1L
5:15522700-15522700 ancFLK 51 CD70-TNFSF9-TUBB4A-DENND1C-GPR108-CRB3-SLC25A23-TRIP10-SH2D3A-SLC25A41-KHSRP-VAV1-GTF2F1-PSPN-ALKBH7-CLPP-ACER1-EMR1-MLLT1-ACSBG2-LOC101106844-RFX2-LONP1-RANBP3-PRR22-CAPS-VMAC-NDUFA11-LOC101105330-DUS3L-CATSPERD-ADAMTS10-MYO1F-RPL36-HSD11B1L-C5H19orf70-ZNF414-PRAM1-LOC101111803-HNRNPM-SAFB2-MARCH2-LOC101112316-RAB11B-ANGPTL4-KANK3-RPS28-NDUFA7-CD320-CERS4-FBN3
7:85087849-85087849 ancFLK 25 C7H14orf166B-ANGEL1-VASH1-LOC101109807-LOC100171393-ZDHHC22-TMEM63C-ESRRB-NGB-POMT2-GSTZ1-TMED8-SAMD15-NOXRED1-VIPAS39-AHSA1-SPTLC2-GPATCH2L-ALKBH1-SLIRP-SNW1-IFT43-ADCK1-TGFB3-TTLL5
7:89519883-89519883 ancFLK 6 GTF2A1-STON2-TSHR-LOC101112141-SEL1L-CEP128
8:31748642-31748642 ancFLK 6 PREP-POPDC3-LIN28B-HACE1-PRDM1-ATG5
11:18248852-18248852 ancFLK 23 NF1-EVI2A-EVI2B-OMG-RAB11FIP4-COPRS-UTP6-SUZ12-CRLF3-ATAD5-TEFM-ADAP2-RNF135-RHOT1-LGALS9-NOS2-RHBDL3-C11H17orf75-LOC101121352-LYRM9-PSMD11-CDK5R1-MYO1D
11:18325488-18325488 ancFLK 24 OMG-EVI2B-EVI2A-NF1-RAB11FIP4-COPRS-UTP6-SUZ12-CRLF3-ATAD5-TEFM-LGALS9-ADAP2-NOS2-RNF135-RHOT1-LYRM9-RHBDL3-C11H17orf75-LOC101121352-NLK-PSMD11-CDK5R1-MYO1D
11:18335747-18335747 ancFLK 22 OMG-EVI2B-EVI2A-NF1-RAB11FIP4-COPRS-UTP6-SUZ12-CRLF3-ATAD5-LGALS9-TEFM-NOS2-ADAP2-RNF135-RHOT1-LYRM9-RHBDL3-C11H17orf75-LOC101121352-NLK-PSMD11
11:18433474-18433474 ancFLK 22 NF1-OMG-EVI2B-EVI2A-RAB11FIP4-LGALS9-COPRS-NOS2-UTP6-SUZ12-CRLF3-LYRM9-ATAD5-TEFM-ADAP2-RNF135-NLK-RHOT1-RHBDL3-C11H17orf75-TMEM97-LOC101121352
11:18440783-18440783 ancFLK 22 NF1-OMG-EVI2B-EVI2A-RAB11FIP4-LGALS9-NOS2-COPRS-UTP6-SUZ12-LYRM9-CRLF3-ATAD5-TEFM-ADAP2-RNF135-NLK-RHOT1-RHBDL3-TMEM97-C11H17orf75-IFT20
11:25704651-25704651 ancFLK 73 DERL2-DHX33-MIS12-NLRP1-C1QBP-RPAIN-NUP88-RABEP1-SCIMP-ZNF232-ZFP3-KIF1C-INCA1-CAMTA2-SPAG7-LOC443086-RNF167-PFN1-SLC25A11-SYNJ2BP-WSCD1-CHRNE-C11H17orf107-MINK1-PLD2-GLTPD2-VMO1-TM4SF5-ZMYND15-CXCL16-MED11-ARRB2-PELP1-ALOX15-AIPL1-LOC101113251-FAM64A-PITPNM3-ALOX12-RNASEK-C11H17orf49-BCL6B-SLC16A13-SLC16A11-SOD1-CLEC10A-ASGR2-KIAA0753-ASGR1-DLG4-TXNDC17-MED31-ACADVL-DVL2-PHF23-SLC13A5-GABARAP-CTDNEP1-ELP5-CLDN7-SLC2A4-YBX2-XAF1-GPS2-EIF5A-FBXO39-NEURL4-ACAP1-KCTD11-TMEM95-LOC101112746-TNK1-PLSCR3
11:26284826-26284826 ancFLK 100 PELP1-ARRB2-ALOX15-CXCL16-MED11-ZMYND15-LOC101113251-TM4SF5-VMO1-GLTPD2-PLD2-ALOX12-RNASEK-C11H17orf49-BCL6B-MINK1-SLC16A13-SLC16A11-SOD1-CLEC10A-CHRNE-C11H17orf107-SYNJ2BP-ASGR2-SLC25A11-RNF167-PFN1-LOC443086-SPAG7-CAMTA2-ASGR1-INCA1-DLG4-KIF1C-ACADVL-DVL2-PHF23-GABARAP-CTDNEP1-ELP5-CLDN7-ZFP3-SLC2A4-ZNF232-YBX2-GPS2-EIF5A-SCIMP-NEURL4-ACAP1-KCTD11-TMEM95-TNK1-PLSCR3-C11H17orf61-NLGN2-SPEM1-RABEP1-C11H17orf74-TMEM102-FGF11-CHRNB1-ZBTB4-LOC101122534-POLR2A-NUP88-RPAIN-C1QBP-DHX33-TNFSF12-TNFSF13-SENP3-EIF4A1-DERL2-CD68-MPDU1-MIS12-SOX15-FXR2-NLRP1-SAT2-SHBG-ATP1B2-TP53-WRAP53-EFNB3-DNAH2-LSMD1-KDM6B-TMEM88-LOC101105010-CHD3-LOC101120178-KCNAB3-TRAPPC1-CNTROB-GUCY2D-ALOX15B-WSCD1-ALOX12B
11:26571629-26571629 ancFLK 115 ACADVL-DVL2-PHF23-DLG4-GABARAP-CTDNEP1-ELP5-CLDN7-ASGR1-SLC2A4-YBX2-GPS2-EIF5A-ASGR2-NEURL4-ACAP1-CLEC10A-KCTD11-TMEM95-SOD1-SLC16A11-SLC16A13-TNK1-BCL6B-PLSCR3-C11H17orf49-RNASEK-C11H17orf61-NLGN2-ALOX12-SPEM1-C11H17orf74-TMEM102-FGF11-CHRNB1-ZBTB4-LOC101122534-POLR2A-LOC101113251-ALOX15-TNFSF12-TNFSF13-PELP1-SENP3-EIF4A1-CD68-MPDU1-SOX15-ARRB2-FXR2-CXCL16-MED11-SAT2-SHBG-ZMYND15-ATP1B2-TP53-TM4SF5-VMO1-WRAP53-GLTPD2-EFNB3-PLD2-DNAH2-MINK1-CHRNE-C11H17orf107-SYNJ2BP-LSMD1-SLC25A11-RNF167-PFN1-LOC443086-SPAG7-KDM6B-CAMTA2-TMEM88-LOC101105010-INCA1-KIF1C-CHD3-LOC101120178-KCNAB3-TRAPPC1-CNTROB-ZFP3-ZNF232-GUCY2D-SCIMP-ALOX15B-ALOX12B-ALOXE3-RABEP1-HES7-PER1-VAMP2-NUP88-TMEM107-RPAIN-AURKB-C1QBP-CTC1-DHX33-PFAS-DERL2-MIS12-LOC101123219-NLRP1-RANGRF-SLC25A35-ARHGEF15-ODF4-KRBA2-RPL26-RNF222
11:26872280-26872280 ancFLK 111 CD68-EIF4A1-MPDU1-SOX15-SENP3-FXR2-TNFSF13-TNFSF12-SAT2-SHBG-ATP1B2-TP53-POLR2A-WRAP53-LOC101122534-EFNB3-ZBTB4-DNAH2-CHRNB1-FGF11-TMEM102-C11H17orf74-SPEM1-NLGN2-C11H17orf61-PLSCR3-TNK1-TMEM95-KCTD11-ACAP1-LSMD1-NEURL4-GPS2-KDM6B-EIF5A-TMEM88-LOC101105010-YBX2-SLC2A4-CHD3-CLDN7-ELP5-CTDNEP1-LOC101120178-GABARAP-PHF23-KCNAB3-DVL2-TRAPPC1-CNTROB-ACADVL-DLG4-ASGR1-GUCY2D-ASGR2-ALOX15B-ALOX12B-CLEC10A-SOD1-SLC16A11-SLC16A13-ALOXE3-BCL6B-C11H17orf49-RNASEK-ALOX12-HES7-PER1-VAMP2-TMEM107-LOC101113251-AURKB-CTC1-ALOX15-PFAS-LOC101123219-PELP1-RANGRF-SLC25A35-ARRB2-ARHGEF15-CXCL16-MED11-ZMYND15-ODF4-KRBA2-RPL26-TM4SF5-VMO1-GLTPD2-RNF222-PLD2-NDEL1-MINK1-MYH10-CHRNE-C11H17orf107-SYNJ2BP-SLC25A11-RNF167-PFN1-LOC443086-SPAG7-CAMTA2-INCA1-KIF1C-ZFP3-ZNF232-CCDC42-SCIMP-PIK3R6
13:12120674-12120674 ancFLK 6 GATA3-TAF3-KIN-ITIH2-ITIH5-SFMBT2
13:62857560-62857560 ancFLK 32 RALY-EIF2S2-CHMP4B-LOC101111988-ZNF341-LOC101112245-PXMP4-E2F1-NECAB3-C13H20orf144-CBFA2T2-ASIP-LOC101102839-SNTA1-ITCH-CDK5RAP1-DYNLRB1-LOC101108675-MAP1LC3A-PIGU-BPIFB1-BPIFA1-BPIFA3-LOC101116500-TP53INP2-NCOA6-LOC101107619-GGT7-LOC101114126-LOC101115983-GSS-MYH7B
15:3706790-3706790 ancFLK 4 PDGFD-DDI1-LOC101117013-DYNC2H1
15:29856310-29856310 ancFLK 35 PVRL1-TRIM29-THY1-USP2-MFRP-OAF-C1QTNF5-RNF26-POU2F3-MCAM-CBL-TMEM136-ARHGEF12-CCDC153-PDZD3-NLRX1-ABCG4-HINFP-C2CD2L-DPAGT1-LOC101106791-HMBS-VPS11-HYOU1-LOC101104658-SLC37A4-TRAPPC4-RPS25-CCDC84-FOXR1-UPK2-BCL9L-CXCR5-GRIK4-DDX6
16:38696505-38696505 ancFLK 18 SPEF2-PRLR-AGXT2-DNAJC21-BRIX1-IL7R-RAD1-TTC23L-CAPSL-RAI14-LOC101110449-LOC101110177-LMBRD2-SKP2-NADKD1-RANBP3L-C1QTNF3-AMACR
17:4867509-4867509 ancFLK 9 TMEM154-FBXW7-TIGD4-ARFIP1-FHDC1-TRIM2-MND1-KIAA0922-PET112
18:19342316-19342316 ancFLK 31 LOC101102268-LOC101121378-LOC101120869-ACAN-HAPLN3-MFGE8-LOC101120114-LOC101119588-LOC101105561-LOC101118309-LOC101118056-ABHD2-LOC101123585-RLBP1-FANCI-LOC101107359-LOC101116769-ISG20-POLG-AEN-DET1-MRPS11-MRPL46-RHCG-TICRR-KIF7-PLIN1-PEX11A-WDR93-MESP2-ANPEP
18:66470371-66470371 ancFLK 28 EXOC3L4-CDC42BPB-LOC101104530-AMN-TRAF3-HNRNPA2B1-EIF5-MARK3-RCOR1-TRMT61A-BAG5-APOPT1-XRCC3-ANKRD9-TECPR2-ZFYVE21-PPP1R13B-CINP-ZNF839-C18H14orf2-TDRD9-MOK-RD3L-WDR20-HSP90AA1-KIF26A-DYNC1H1-PPP2R5C
20:17381047-17381047 ancFLK 48 VEGFA-MRPS18A-RSPH9-MAD2L1BP-GTPBP2-POLH-XPO5-POLR1C-YIPF3-LRRC73-TJAP1-DLK2-ABCC10-MRPL14-ZNF318-TMEM63B-CAPN11-CRIP3-SLC22A7-TTBK1-SLC29A1-HSP90AB1-SLC35B2-NFKBIE-TMEM151B-C20H6orf108-TCTE1-CUL9-AARS2-SRF-SPATS1-PTK7-CDC5L-KLC4-MRPL2-CUL7-KLHDC3-MEA1-PPP2R5D-PEX6-GNMT-CNPY3-PTCRA-RPL7L1-KIAA0240-PRPH2-UBR2-SUPT3H
25:7517270-7517270 ancFLK 13 IRF2BP2-TARBP1-LOC101113195-SLC35F3-LOC101116450-RBM34-ARID4B-GGPS1-TBCE-B3GALNT2-GNG4-LYST-KCNK1
